# Supplementary material for: A Review of the Paradigmatic Role of Adipose Tissue in Renal Cancer: Fat Measurement and Tumor Behavior Features
Source: Cancers (Basel). 2024 Apr 27;16(9):1697. doi: 10.3390/cancers16091697 (PMC11083503; doi:10.3390/cancers16091697)
Supplement: Supplementary file 1 [file cancers-16-01697-s001.zip]

Archive with 1 entries (1 files):
- cancers-2963334-supplementary.xlsx
