# Supplementary material for: A Review of the Paradigmatic Role of Adipose Tissue in Renal Cancer: Fat Measurement and Tumor Behavior Features
Source: Cancers (Basel). 2024 Apr 27;16(9):1697. doi: 10.3390/cancers16091697 (PMC11083503; doi:10.3390/cancers16091697)
Supplement: Supplementary file 1 [file cancers-16-01697-s001.zip › cancers-2963334-supplementary.xlsx]

## Sheet: Foglio1
				RESULTS								STUDY
TITLE	AUTHORS	ADIPOUSE TISSUE	ISTOTIPO	OBJECTIVE	STADIO	GRADO	FUP	BvsM	ISTOLOGIA	TRATTAMENTO		N	Età	F.M	ANNO	JOURN	COUNTRY	DESIGN
A hint for the obesity paradox and the link between obesity, perirenal adipose tissue and Renal Cell Carcinoma progression	J Preza-Fernandes et al	PRAT	RCCa	Investigate the relationship between perirenal adipose tissue and Renal Cell Carcinoma progression, stage and grade.	larger PRAT areas and lower fat radiodensity are related with lower tumor stages	larger PRAT areas and lower fat radiodensity are related with lower tumor grade	Increased PRAT was a significant indipendent predictor of PFS with protective effect for disease progression	x	x	x		229 (137 were considered)	x	x	2022	Nature scientific report	Portugal	retrospective
Association of visceral and subcutaneous adiposity with tumor stage and Fuhrman grade in renal cell carcinoma	J S F Mauritis ed al	VAT SAT TAT rVAT	RCCa	Investigate the relationship between visceral adipose tissue, subcutaneous adipose tissue, total adipose tissue, relative visceral adipose tissue and tumor stage and Fuhrman grade in Renal Cell Carcinoma	higher VAT, TAT and rVAT were associated with a reduced risk of stage IV vs I in males. higher VAT was associated with a reduced risk of stage IV vs I in females	higher SAT was associated with lower risk of high Fuhrman grade in females. No associations between VAT, TAT, rVAT and Fuhrman grade	x	x	x	x		1039	64.8 ± 11.8	643 M, 396 F	2022	Nature scientific report	The Netherlands	retrospective
Visceral Obesity in Predicting Oncologic Outcomes of Localized Renal Cell Carcinoma	Y Hyun Park	VAT %	RCC non-metastatci	investigate the clinicopathological features and prognostic significance of visceral obesity in patients with localized renal cell carcinoma.	The lowest VAT% quartile showed the highest prevalence of pT1 disease.	The lowest VAT% quartile showed the highest prevalence of low grade disease.	Disease recurrence was significantly increased in the lowest and highest VAT% quartiles (U-shaped association)	x	x	x		706	54.9	506 M 200 F	2014	Journal of Urology	Korea	retrospective
Influence of Visceral Obesity on Oncologic Outcome in Patients with Renal Cell Carcinoma	Y Naya et al	VAT	RCC	Investigate the relationship between visceral adipose tissue (VAT) and clinical features in patients with ccRCC	VAT in patients with stage I disease was significantly greater than that in patients with more advanced disease	x	Patients with high VAT had significantly higher cumulative cause-specific survival when compared to patients with low VAT	x	x	x		117	60.6 +/-9.8	117 M	2010	Urol Int	Japan	retrospective
Prognostic significance of visceral obesity in patients with advanced renal cell carcinoma undergoing nephrectomy	H W Lee et al	VFA and VFA/SFA	RCC/ advanced	Investigate the effect of visceral obesity on the prognosis of advanced renal cell carcinoma patients undergoing nephrectomy.	x	x	High visceral fat area (greater than 50 percentiles in each sex) was associated with longer cancer-specific survival or overall survival. Low visceral fat area was an independent predictor of cancer-specific death and overall death. Visceral fat area/subcutaneous fat area ratio showed no influence on survival outcomes.	x	x	x		2187	52.5 ± 11.81	x	2015	International Journal of Urology	Korea	retrospective
A comparison of perinephric fat surface area and Mayo Adhesive Probability score in predicting malignancy in T1 renal masses	Ari P Bernestein et al	PRAT (MAP score vs PFA)	T1 renal masses	investigate whether perinephric fat surface area (PFA) or Mayo Adhesive Probability (MAP) score were predictive of malignant pathology or Fuhrman grade in small renal masses.	MAP score, a measure of perinephric fat quality, but not PFA, a qualitative measure of fat quantity, was predictive of malignant pathology	No association between MAP or PFA and Fuhrman grade	x	x	x	x		317	x	x	2018	Urologic Oncology	US	retrospective
Association between visceral and subcutaneous adiposity and clinicopathological outcomes in non-metastatic clear cell renal cell carcinoma	R Mano et al	SFA VFA TFA	ccRCC non-metastatic	Investigate the association between VAT and SAT and clinicopathological characteristic of non-metastatic ccRCC in a Western population	No statistically significant associations were observed between SFA or VFA and stage	No statistically significant associations were observed between SFA or VFA and grade	x	x	x	x		201	59 (IQR 51-68)	150 M, 51 F	2014	Can Urol Assoc J	US	retrospective
High perirenal fat thickness predicts a poor progression-free survival in patients with localized clear cell renal cell carcinoma	H Wuang et al	perirenal fat thickness (PFT) , VFA and SFA	ccRCC non-metastatic	investigate the association between the progression-free survival (PFS) and perirenal fat thickness (PFT) in localized clear renal cell carcinoma	No significant difference between PFT and T stage	No significant difference between PFT and Fuhrman grade	Low PFT was related to a better PFS; low VFA was related to a better PFS	x	x	x+I3:K10		174	60 +-2	129 M 45 F	2018	Urologic Oncology	China	retrospective
Visceral Obesity and Risk of High Grade Disease in Clinical T1a Renal Cell Carcinoma	Y Zho et al	VAT SAT	T1a RCCa	Investigate the association between visceral obesity and Fuhrman grade in patients with cT1a renal cell carcinoma.	VAT% was found to be an independent prognostic factor for higher Fuhrman Grade in patients with cT1a RCC	x	x	x	x	x		186	56	127	2012	The Journal of Urology	China	retrospective
The Relationship Between Visceral Obesity and the Clinicopathologic Features of Patients with Small Renal Masses	A Keehn et al	No statistically significant associations were observed between SFA or VFA and stage	81 RCC 30 non RCC	Investigate whether visceral fat (VFA) and or subcutaneous fat (SQF) levels are associated with the tumor phenotype of small renal masses and the the relationship between VFA and baseline renal function as measured by glomerular filtration rate.	(increasing VFA VAT% were significantly associated with worse preoperative MDRD)	In a subset multivariate analysis of the 81 patients with RCC, increasing VFA was statistically associated with worsening Fuhrman grade. No association between SQF and tumor grade.	x	x	x	x		125	63	65 M 60 F	2014	Journal of Endourology	US	retrospective
Clear cell renal cell carcinoma: the value of sex-specific abdominal visceral fat measured on CT for prediction of Fuhrman nuclear grade	Z Hu et al	rVFA	ccRCC	Investigate whether sex-specific abdominal visceral fat composition on CT can predict the Fuhrman nuclear grade of clear cell renal cell carcinoma (ccRCC).	x	Visceral fat measurement (rVFA)was an independent predictor for high-grade ccRCC with a good predictive power in females, but not in males	x	x	x	x		171	56.0 (± 12.6)	123 M 48 F	2020	Eur Radiol	China	retrospective
Elevated visceral obesity quantified by CT is associated with adverse postoperative outcome of laparoscopic radical nephrectomy for renal clear cell carcinoma patients	T Zhai et al	VFA	ccRCC	Examine the association between CT measures of visceral obesity and short-term postoperative outcomes in renal clear cell carcinoma (RCCC) patients.	x	x	Elevated visceral obesity by VFA is associated with increased surgical complexity, postoperative morbidity, postoperative stay and hospitalization expenses for RCCC patients	x	x	x		76	60.0 ± 9.5	43 M 33 F	2018	International Urology and Nephrology	China	retrospective
Association between visceral adiposity and DDX11 as a predictor of aggressiveness of small clear-cell renal-cell carcinoma: a prospective clinical trial	J S Park et al	VAT	ccRCC T1a	Investigate the association between visceral adiposity and target-gene mRNA expression in patients with localized small clear-cell renal-cell carcinoma (ccRCC).	x	High VAT content at diagnosis was associated with low ISUP nuclear grade.	x	x	x	x		200	52	153 M 47 F	2021	Cancer & Metabolism	Korea	prospective
Visceral obesity is associated with better recurrence-free survival after curative surgery for Japanese patients with localized clear cell renal cell carcinoma.	G Kaneko et al	VFA	ccRCC	Investigate the prognostic significance of visceral obesity to predict recurrence after curative surgery for Japanese patients with localized renal cell carcinoma.	x	x	High VFA was a positive predictive biomarker for better recurrence-free survival (RFS) after curative surgeries for localized clear cell renal cell carcinomas and for all RCC histologies	x	x	x		285	59.0 (±12.5)	229 M 56 F	2015	Japanese Journal of Clinical Oncology	Japan	retrospective
Prediction of Postoperative Risk in Laparoscopic Partial Nefrectomy using RENAL, Mayo Adhesive Probability and Renal Pelvic Score	S Bier et al	MAP score, RPS (Renal Pelvic Score), RNS (RENAL nephrometry score)	175 RCC (112 ccRCC, 47 pRCC, 15 cromophobe, 1 cystic), 17 oncocytoma, 15 angiomyolipoma, 31 complicated cysts	To evaluate the Mayo Adhesive Probability (MAP) score, renal pelvis score, and RENAL nephrometry score for the prediction of surgical outcome in patients with renal masses undergoing laparoscopic partial nephrectomy at a single center	131 pT1a, 27 pT1b, 1 pT2, 16 pT3a	x	[The MAP score and RENAL nephrometry score seem to be able to predict a complex or complicated intra- and postoperative course, while the renal pelvis score is not suitable for predicting postoperative complications, especially urine leakage.]	x	x	In patients with a MAP score greater than 1, surgical time was significantly prolonged as compared to patients with a MAP score of 1 or less. Using a cut-off-value of ≥3, the sensitivity for predicting peri-/postoperative complications was 87.5%		280	61.7±12.7	150 M 92 F	2017	Anticancer Research	Germany	retrospective
Mayo Adhesive Probability Score: An Accurate Image-based Scoring System to Predict Adherent Perinephric Fat in Partial Nephrectomy	A J Davidiuk et al	MAP score (adherent prinephritic fat)	79 RCC 29 benign	To develop an accurate image-based nephrometry scoring system to pre- dict the presence of APF encountered during robot-assisted partial nephrectomy (RAPN).	x	x	x	x	x	Patients with APF were noted to have longer operative times than those without APF		100	63	62 M 38 F	2014	European Urology	US	prospective
Mayo Adhesive Probability (MAP) Score is Associated with Localized Renal Cell Carcinoma Progression-Free Survival	D D Thiel et al	MAP score	localized RCC	To assess the association of the Mayo Adhesive Probability (MAP) score and progression-free survival (PFS) in patients with renal cell carcinoma (RCC)	T1a 228, T1b 101, T2 43, T3a 23, T3b 37, T4 1 Nx 413, N0 22, N1 6, N2 6, missing 9.	Grade 1: 45, Grade 2: 297, Grade 3: 86, Grade 4: 25	High MAP scores (4-5) are associated with decreased PFS in patients who are surgically treated for clinically localized RCC compared to patients with lower MAP scores (0-3). The association of elevated MAP scores and decreased PFS is maintained if only pT1 RCC patients are examined	x	x	x		729	64.7	311 M 145 F	2015	Urology	US	prospective
Comparison of perinephric fat measurements between malignant and benign renal tumours	Jui-Peng Tsai et al	PFV (perinephritic fat volume), PFA (perinephritic fat area), PFT (perinephritic fat thickness), MAP score	B: angiomyolipoma 47, oncocytoma 5, others 2. M: ccRCC 42, pRCC 9, chromphobe RCC 3, Xp11	To investigate different parameters derived from the quantity and quality of peri-nephric fat, and to compare their effectiveness in predicting the malignant pathology of renal tumours.	Malignant tumors: T1a 39, T1b 15, T2a 1	x	x	MAP score, PFV, PFA, and PFT were significantly increased in the malignant versus benign tumour group, and after correction for body mass index (BMI), the indexed PFV/BMI, PFA/BMI, and PFT/BMI values remained significantly higher in the malignant tumour group. Males: B 11, M 42; females: B 42, M 13	x	x		109	55.4 +- 13.6	53 M 56 F	2022	Journal of International Medical Research	Taipei	retrospective
Synergy of sex Differences in Visceral Fat Measured with cT and Tumor Metabolism helps Predict Overall survival in Patients with renal cell carcinoma1	G K Nguyen et al	VFA, rVFA	RCC	To determine if sex differences in abdominal visceral fat composition and tumor glucose metabolism can help predict outcomes in patients with clear cell renal cell carcinoma	I: 113, II: 17, III: 54, IV: 38	I: 1, II: 88, III: 97, IV:36	Women with rVFA greater than 30.9% had an increased risk of death. The combination of low rVFA and low glycolysis identified 19 women with ex- cellent overall survival	x	x	x		222	59,8 +-12,44	145 M 77 F	2018	Radiology	US	retrospective
Visceral fat accumulation is associated with different pathological subtypes of renal cell carcinoma (RCC): a multicentre study in China	H Wang et al	TFA and VFA	RCC (418 ccRCC and 69 non-ccRCC)	To investigate whether visceral obesity is associated with certain histological subtypes of renal cell carcinoma (RCC) in a multicentre Chinese cohort.	T1 372, T2 62, T3 53, T4 0	x	x	x	The mean VFA was greater in ccRCC than non-ccRCC patients by 25 cm2. There were significant differences in the mean VFA and TFA between patients with ccRCC and those with non-ccRCC. Increased visceral fat was found to be associated with ccRCC and the significance of VFA outweighed the effects of BMI and Type 2 diabetes for the prediction of RCC pathology in multivariate analyses.	x		487	54.8	327 M 160 F	2014	Urological Oncology	China	retrospective
